# Supplementary material for: Telomere Length and Hearing Loss: A Two-Sample Mendelian Randomization
Source: Int J Environ Res Public Health. 2022 Jul 22;19(15):8937. doi: 10.3390/ijerph19158937 (PMC9330868; doi:10.3390/ijerph19158937)
Supplement: Supplementary file 1 [file ijerph-19-08937-s001.zip]

Archive with 17 entries (17 files):
- Supplementary Table S1.pdf
- Supplementary Table S2.pdf
- Supplementary Table S3.pdf
- Supplementary Table S4.pdf
- Supplementary_Figures/Supplementary figures S1(A).tif
- Supplementary_Figures/Supplementary figures S1(B).tif
- Supplementary_Figures/Supplementary figures S1(C).tif
- Supplementary_Figures/Supplementary figures S1(D).tif
- Supplementary_Figures/Supplementary figures S2(A).tif
- Supplementary_Figures/Supplementary figures S2(B).tif
- Supplementary_Figures/Supplementary figures S2(C).tif
- Supplementary_Figures/Supplementary figures S2(D).tif
- Supplementary_Figures/Supplementary figures S3(A).tif
- Supplementary_Figures/Supplementary figures S3(B).tif
- Supplementary_Figures/Supplementary figures S3(C).tif
- Supplementary_Figures/Supplementary figures S3(D).tif
- Supplementary_Figures/Supplementary figures S4.tif
